# Supplementary material for: Novel Sonoguided Digital Palpation and Ultrasound-Guided Hydrodissection of the Long Thoracic Nerve for Managing Serratus Anterior Muscle Pain Syndrome: A Case Report with Technical Details
Source: Diagnostics (Basel). 2025 Jul 28;15(15):1891. doi: 10.3390/diagnostics15151891 (PMC12346195; doi:10.3390/diagnostics15151891)
Supplement: Supplementary file 1 [file diagnostics-15-01891-s001.zip]

Archive with 1 entries (1 files):
- diagnostics-3648780-supplementary.pdf
